# Supplementary material for: The Validity and Reliability of Self-Reported Adherence to Using Offloading Treatment in People with Diabetes-Related Foot Ulcers
Source: Sensors (Basel). 2023 Apr 30;23(9):4423. doi: 10.3390/s23094423 (PMC10181495; doi:10.3390/s23094423)
Supplement: Supplementary file 1 [file sensors-23-04423-s001.zip]

Archive with 1 entries (1 files):
- sensors-2239868-supplementary.pdf
